# Supplementary material for: The risk prediction model for acute urine retention after perineal prostate biopsy based on the LASSO approach and Boruta feature selection
Source: Front Oncol. 2025 Sep 11;15:1626529. doi: 10.3389/fonc.2025.1626529 (PMC12460100; doi:10.3389/fonc.2025.1626529)
Supplement: Supplementary file 1 [file Table1.xlsx]

## Sheet: Training set
Exported data
	Group	Number	Age..y.	BM.I.kg.m2.	Serum.PSA..ng.mL.	Prostate.volume.ml.	Urine.leukocyte	White.blood.cell	History.of.electrocision	Diabetes	constipation	Before.biopsy.PVR..mL.	IPSS	Repeated.biopsies	PI.RADS.Score	Target.Location	Number.of.needles	Prostate.Ca	Histopathologic.inflammation.	Urinary.retention
4	dev	4	64	20.76	17.41	9.88	8	4.6	0	0	1	26	14	1	4	0	16	1	0	1
5	dev	5	71	23.62	6.77	12.31	14	4.7	0	1	0	45	4	0	4	0	16	0	1	0
6	dev	6	72	24.09	29.11	12.92	8	5.2	1	0	0	103	15	1	5	1	16	1	0	0
7	dev	7	64	20.76	46.69	13.11	7	5.1	0	0	0	45	12	0	5	1	16	1	0	0
8	dev	8	77	19.59	13.9	13.14	6	5.3	0	0	0	89	8	0	4	0	16	1	0	0
10	dev	10	55	22.31	9.86	13.28	42	5.7	0	0	0	74	12	0	4	0	16	1	1	0
11	dev	11	47	23.03	4.06	13.63	9	5.6	1	1	0	74	5	0	4	1	16	0	0	0
12	dev	12	71	22.84	24.59	13.69	52	4.4	0	0	1	75	4	0	4	0	16	1	0	1
13	dev	13	75	22.04	44.69	13.7	16	4.7	1	1	0	15	16	0	5	0	16	1	1	0
14	dev	14	67	22.23	14.55	13.86	14	6.9	0	0	0	42	4	0	5	1	16	0	0	0
16	dev	16	70	21.19	3.2	14.65	22	4.9	0	0	0	28	18	1	3	0	16	1	1	0
19	dev	19	86	24.16	0.36	15.11	2	4.3	1	0	0	88	4	0	5	0	16	0	0	0
20	dev	20	82	23.71	5.23	15.19	25	4.2	0	0	0	56	17	0	3	0	12	1	0	0
22	dev	22	64	25.39	11.24	15.52	17	5.4	1	0	1	55	2	0	3	1	16	1	1	0
23	dev	23	78	20.4	10.2	33.69	17	5.5	0	0	0	56	19	0	4	0	16	1	0	0
24	dev	24	54	20.76	22.45	16.16	12	5.9	0	0	0	36	4	0	3	1	16	1	0	1
25	dev	25	56	24.22	11.02	16.37	22	5.8	1	0	0	102	15	0	3	0	16	0	1	0
26	dev	26	85	19.66	24.41	16.63	7	5.7	0	1	0	37	7	0	5	0	12	1	1	0
27	dev	27	59	24.74	15.01	16.9	29	6.6	0	0	0	27	6	0	4	1	16	1	0	0
29	dev	29	70	25.65	0.72	17.41	34	4.7	0	1	0	78	14	1	3	1	16	0	0	0
30	dev	30	82	24.77	32.05	17.66	39	6.5	1	0	0	44	20	1	5	0	16	1	1	0
31	dev	31	90	17.36	33.95	17.73	7	5.9	0	0	0	74	9	0	5	1	12	1	0	0
33	dev	33	77	20.62	6.99	18.48	3	7.5	0	0	1	96	4	0	4	0	16	1	0	0
34	dev	34	78	23.41	5.01	18.5	19	6.4	0	0	0	71	12	0	4	1	12	1	1	0
36	dev	36	62	22.66	21.89	18.54	0	5.5	1	0	0	55	11	1	4	1	16	0	0	0
37	dev	37	80	23.88	22.3	18.72	29	7.3	0	0	1	33	15	0	3	0	16	1	1	0
38	dev	38	70	24.22	48.25	18.78	35	6.9	0	1	0	43	11	0	5	1	16	1	0	1
39	dev	39	71	25.71	13.4	19.16	7	5.7	0	0	1	26	4	0	5	0	16	0	1	0
40	dev	40	76	24.34	4.2	19.19	39	6.8	0	0	0	46	12	0	5	0	12	1	0	0
41	dev	41	68	25.25	8.06	19.21	2	7.8	0	1	0	44	19	0	4	1	16	0	0	0
42	dev	42	72	24.22	22.04	19.22	26	6.9	0	0	0	45	6	0	5	1	16	1	1	0
43	dev	43	71	26.57	22.13	59.69	24	5.5	1	0	0	69	12	0	4	0	16	1	1	1
45	dev	45	67	23.51	10.31	19.57	28	6.9	0	1	0	74	10	0	3	1	16	1	1	0
47	dev	47	66	21.45	17.89	19.84	12	7.4	1	0	0	75	3	0	5	1	16	0	0	0
48	dev	48	67	21.97	6.07	20.12	7	7.8	0	0	0	156	24	0	4	0	16	1	1	0
50	dev	50	80	16.37	48.98	20.23	22	6.9	0	0	0	78	12	0	5	1	16	0	1	0
51	dev	51	73	20.29	3.66	20.33	14	7.1	0	0	1	74	6	1	5	1	16	1	0	0
52	dev	52	84	22.49	27.45	20.39	6	4.6	1	0	0	78	11	0	5	0	16	1	1	1
54	dev	54	69	21.26	9.96	20.47	6	7.9	0	1	0	88	11	0	4	1	16	1	0	0
55	dev	55	62	24.73	9.55	20.5	9	7.7	0	0	0	56	9	0	5	0	12	0	1	0
57	dev	57	69	22.32	33.03	20.59	22	7.5	0	0	0	23	4	0	4	0	16	0	1	0
61	dev	61	75	20.94	33.89	20.89	9	7.3	1	1	1	37	3	1	5	1	12	1	0	0
63	dev	63	66	21.55	17.43	21.08	12	8.5	0	0	0	37	4	0	5	0	16	1	1	0
64	dev	64	84	33.41	6.05	21.43	15	8.4	0	1	0	78	33	1	4	1	16	1	0	0
66	dev	66	70	21.3	7.43	21.67	12	7.2	0	0	0	63	14	0	3	0	16	0	0	0
67	dev	67	65	24.22	13.98	21.78	15	7.8	0	0	0	42	4	0	4	1	16	1	1	0
69	dev	69	74	17.3	32.23	21.96	42	8.7	1	0	0	71	21	0	5	0	16	0	1	0
70	dev	70	82	20.2	17.94	21.96	49	9.2	0	0	0	25	19	0	5	1	12	1	1	0
72	dev	72	64	19.63	10.28	22.17	16	6.3	0	1	0	97	4	0	5	0	16	1	0	0
73	dev	73	64	26.67	24.41	22.2	14	5.2	0	0	0	43	16	0	4	1	16	0	1	0
74	dev	74	89	25.39	27.41	22.39	24	5.9	0	0	1	112	21	0	5	0	16	0	1	0
76	dev	76	73	20.2	70.36	22.47	25	7.5	0	0	0	96	15	1	5	1	16	1	1	0
77	dev	77	57	22.04	15.41	22.51	19	9.4	0	0	0	45	7	0	3	1	16	1	1	0
78	dev	78	73	24.16	4.18	22.568	17	5.8	0	1	1	25	15	0	4	1	16	1	0	0
80	dev	80	83	26.29	13	22.58	15	9.6	0	0	0	55	29	0	3	1	16	1	0	0
81	dev	81	65	20.07	0.29	22.71	22	6.9	0	1	1	45	8	0	5	0	12	0	1	0
83	dev	83	59	25.18	17.72	22.88	29	9.7	0	0	0	15	12	0	4	1	16	1	0	0
84	dev	84	69	18.96	14.94	22.98	35	7.8	0	0	0	42	13	0	5	0	16	1	1	0
85	dev	85	71	23.88	10.72	23.05	34	7.2	0	1	1	19	22	0	5	1	12	1	0	0
88	dev	88	66	26.26	1.81	23.36	26	6.9	0	0	0	45	12	0	4	1	16	0	0	0
89	dev	89	67	20.76	6.23	23.43	24	5.7	0	1	1	88	12	1	5	0	16	0	0	0
90	dev	90	81	30.12	40.04	23.52	19	9.8	1	0	0	56	12	0	5	0	16	1	1	0
91	dev	91	78	24.22	22.66	23.56	28	3.4	0	0	0	69	6	0	3	1	16	1	0	0
93	dev	93	56	26.67	11.79	23.7	12	8.6	0	1	1	113	4	1	4	0	16	1	0	1
94	dev	94	62	29.41	63.82	23.88	15	9.1	0	0	0	95	10	0	4	1	16	1	0	0
96	dev	96	79	28.28	22.1	24	22	4.7	0	0	0	37	11	0	4	0	16	1	1	0
100	dev	100	54	17.63	0.65	24.47	6	4.9	0	1	0	47	15	0	5	1	16	0	1	0
103	dev	103	71	24.8	4.84	24.71	7	4.6	0	0	0	45	17	0	4	1	12	1	0	0
104	dev	104	44	26.81	8.65	24.96	22	4.7	0	0	0	71	14	1	3	0	16	1	1	0
105	dev	105	71	24.51	10.99	25	1	5.2	0	0	1	25	12	0	4	0	16	1	1	0
106	dev	106	52	21.36	11.42	25	5	5.1	0	0	0	55	12	0	5	1	16	1	0	0
107	dev	107	64	19.98	7.29	25.04	9	5.3	0	0	0	78	13	0	3	0	16	1	0	0
108	dev	108	77	23.88	13.82	25.04	11	5.9	0	0	1	43	13	1	4	1	16	1	0	0
110	dev	110	78	22.09	9.47	25.26	15	5.6	0	0	0	46	6	0	5	1	16	1	0	0
111	dev	111	64	28.4	17.32	25.4	18	4.4	0	0	0	33	25	0	3	0	16	1	1	1
113	dev	113	60	23.88	4.19	25.53	49	6.9	0	1	1	25	10	0	3	1	16	0	0	0
114	dev	114	55	26.08	18.96	25.59	52	4.8	0	0	0	48	17	0	3	0	16	1	0	0
115	dev	115	71	26.67	26.95	25.91	16	4.9	0	0	1	89	15	0	5	0	16	1	0	0
116	dev	116	64	21.67	73.38	26.21	14	7.8	0	1	0	60	4	0	4	0	12	1	0	0
117	dev	117	85	23.63	14.61	26.24	24	4.1	1	0	0	75	16	0	4	0	16	1	0	0
118	dev	118	73	26.12	9.81	26.36	22	4.3	0	0	1	15	14	0	4	1	16	0	1	0
119	dev	119	77	22.31	4.76	26.43	18	4.2	0	1	1	42	7	0	3	0	16	0	1	0
120	dev	120	77	23.67	0.21	26.47	17	5.2	0	0	0	19	17	0	5	1	16	1	1	0
121	dev	121	81	26.06	4.45	26.52	26	5.4	0	1	0	28	7	0	4	0	16	0	0	0
122	dev	122	74	25.35	41.47	26.52	25	5.5	1	1	0	78	11	0	5	0	16	1	0	0
123	dev	123	86	26.12	4.81	26.6	19	5.9	0	0	0	142	8	0	3	0	16	0	0	0
125	dev	125	75	27.68	12.04	26.67	17	5.7	1	0	0	56	8	0	5	0	12	0	0	0
126	dev	126	83	21.36	7.45	26.69	15	6.6	0	1	0	69	16	0	3	0	16	0	0	0
127	dev	127	68	27.68	34.91	26.86	22	4.6	0	0	0	23	12	1	4	0	16	1	0	0
129	dev	129	79	23.24	29	26.93	29	6.5	0	0	0	36	21	0	5	1	16	1	1	0
130	dev	130	68	27.28	6.7	26.94	35	5.9	0	0	1	105	3	0	4	1	12	1	0	0
132	dev	132	73	26.67	38	27.37	39	7.5	0	0	1	56	15	0	5	0	16	0	0	1
134	dev	134	69	23.44	12.48	27.42	13	6.7	0	0	1	42	11	0	4	0	16	1	1	0
135	dev	135	79	24.98	10.45	27.52	24	5.5	1	0	0	47	22	0	5	1	16	1	0	0
136	dev	136	76	29.41	11.91	27.63	19	7.3	0	0	0	98	17	0	4	1	16	0	0	0
137	dev	137	65	27.64	22.69	27.63	28	6.9	0	0	0	42	6	1	5	0	16	1	0	0
139	dev	139	68	26.12	27.06	27.67	29	6.8	1	0	0	71	18	0	5	0	16	0	1	0
141	dev	141	61	25.95	12.87	27.95	34	6.9	1	0	0	55	15	0	4	1	12	1	0	0
143	dev	143	77	19.53	8.55	28.08	14	6.1	0	0	0	43	11	0	4	1	16	1	1	0
144	dev	144	81	20.76	8.42	28.08	26	6.9	0	1	0	102	4	0	3	1	12	0	0	0
145	dev	145	75	23.62	33	28.13	24	7.2	1	0	0	46	10	1	4	0	16	1	0	0
146	dev	146	70	24.09	13.51	28.22	19	7.4	0	1	1	33	16	0	4	0	16	1	0	0
148	dev	148	75	19.59	15.33	28.49	29	7.2	0	1	1	25	4	0	5	0	16	1	0	0
151	dev	151	70	23.03	27.12	28.57	19	4.6	0	1	1	45	15	0	5	1	16	1	0	0
152	dev	152	71	22.84	39.22	28.74	22	7.5	0	0	0	75	15	0	3	1	16	1	1	0
153	dev	153	83	22.04	29.38	28.83	14	7.9	0	0	0	15	20	0	5	0	16	1	1	0
154	dev	154	79	22.23	10.19	28.94	8	7.7	1	0	1	89	17	0	4	0	16	0	0	0
155	dev	155	68	22.92	35.13	29.12	7	7.8	0	1	0	19	14	1	5	0	12	1	0	0
156	dev	156	76	21.19	96.97	29.12	6	7.5	0	0	0	88	12	0	3	1	16	0	0	0
158	dev	158	65	22.04	49.36	29.2	3	8.8	0	0	0	93	10	0	5	0	16	1	1	0
159	dev	159	73	24.16	4.76	29.3	7	8.3	1	1	0	88	2	0	3	0	16	0	0	0
160	dev	160	78	19.63	3.9	29.34	4	7.3	0	0	0	56	27	1	4	0	12	1	1	0
161	dev	161	77	22.07	26.69	29.36	1	8.6	0	1	0	69	4	0	5	0	16	1	0	0
162	dev	162	59	25.39	4.93	29.42	5	8.5	0	1	1	23	19	0	4	1	16	1	0	0
163	dev	163	70	20.4	8.09	29.45	9	8.4	1	0	0	56	11	0	4	0	16	1	0	0
164	dev	164	67	20.76	6.86	29.46	11	7.8	0	0	0	36	15	0	3	1	16	0	1	0
165	dev	165	68	24.22	18.58	29.76	12	7.2	0	0	1	42	17	0	5	0	16	1	0	0
166	dev	166	68	24.65	0.98	29.81	15	7.8	1	1	0	102	20	1	3	0	16	1	0	0
167	dev	167	83	24.74	7.63	29.83	18	4.9	0	1	0	39	17	0	5	1	16	1	0	0
168	dev	168	58	24.22	9.32	29.99	42	8.7	0	0	0	37	14	0	5	0	16	0	1	0
170	dev	170	70	24.77	12.8	30.03	0	4.6	0	0	1	47	4	0	4	0	16	1	0	0
172	dev	172	82	19.53	9.64	30.18	14	5.2	1	0	1	42	2	0	3	0	16	0	0	0
174	dev	174	66	20.36	9.9	30.48	22	9.5	0	1	0	71	16	0	4	0	16	1	0	0
175	dev	175	64	24.09	8.2	30.55	18	7.5	1	0	0	25	19	0	4	0	16	0	1	0
176	dev	176	71	20.76	14.36	30.55	17	9.4	0	0	1	45	11	0	3	0	12	0	0	0
177	dev	177	77	19.59	28.63	30.79	26	5.8	0	0	1	83	15	0	5	1	16	1	0	0
178	dev	178	68	23.37	18.15	30.86	25	5.5	0	0	0	15	15	0	5	1	16	0	0	0
179	dev	179	64	22.31	11.46	30.9	19	9.6	0	0	1	42	19	0	5	0	16	1	0	0
180	dev	180	69	23.03	11	31.17	17	6.9	0	0	0	19	17	0	3	0	16	1	0	0
184	dev	184	77	22.92	11.38	31.39	15	7.2	0	0	0	116	12	0	5	1	16	1	1	0
185	dev	185	72	21.19	0.89	31.45	18	5.5	0	1	1	63	3	0	4	1	16	0	0	0
186	dev	186	82	19.59	12.28	31.56	42	7.3	0	0	0	69	4	0	4	0	12	1	0	0
188	dev	188	52	24.16	11.27	31.64	52	5.7	0	0	0	56	9	0	4	0	16	0	1	0
189	dev	189	76	23.71	52.69	31.82	16	9.8	0	0	0	36	11	0	5	0	16	1	0	0
190	dev	190	75	22.07	3.22	31.86	14	9.7	0	1	1	42	6	0	4	1	16	0	0	0
191	dev	191	75	25.39	4.09	32.01	24	7.2	1	0	0	76	4	0	3	0	16	0	1	0
194	dev	194	66	24.22	55.56	32.12	17	4.6	0	0	0	42	10	0	4	1	12	1	0	0
195	dev	195	65	24.65	7.98	32.25	2	4.7	0	0	1	47	9	0	3	1	16	0	0	0
196	dev	196	77	24.74	14.13	32.25	25	9.2	0	1	0	63	4	0	4	0	16	1	0	0
197	dev	197	82	24.22	12	32.32	19	9.5	0	0	0	42	19	0	4	0	16	1	1	0
198	dev	198	82	25.65	33.46	32.36	17	7.8	1	0	0	45	11	1	5	0	16	1	0	0
199	dev	199	78	24.77	23.93	32.4	17	4.9	0	1	0	71	4	0	5	1	16	1	1	0
200	dev	200	76	25.25	11.63	32.45	12	5.9	0	0	0	78	10	0	3	0	16	0	0	0
202	dev	202	75	20.62	50	32.55	27	4.6	0	0	0	78	12	0	5	0	16	1	0	0
204	dev	204	80	24.8	10.98	32.77	9	5.2	0	0	0	26	19	0	5	1	16	1	0	0
205	dev	205	70	22.66	9.75	32.87	34	5.1	0	0	1	46	21	0	4	0	16	1	0	0
207	dev	207	74	24.22	18.1	33.07	38	5.9	0	0	0	45	15	0	3	0	16	1	1	0
209	dev	209	67	24.34	2.5	33.15	3	5.6	0	0	0	48	17	0	5	1	16	0	1	0
210	dev	210	69	25.25	29.95	33.26	19	4.4	0	1	1	74	14	0	5	1	12	1	0	0
211	dev	211	80	24.22	8.73	33.46	28	4.7	0	0	0	45	12	0	5	0	16	1	0	0
212	dev	212	79	28.03	135.7	33.63	0	6.9	0	0	0	45	4	0	3	1	16	1	0	0
213	dev	213	69	25.35	30.18	33.63	29	4.8	0	0	0	15	25	0	4	0	16	1	1	0
215	dev	215	63	23.18	6.1	33.65	34	7.8	0	0	0	19	3	0	3	1	16	0	0	0
217	dev	217	62	21.97	19.65	33.68	2	4.3	0	0	0	28	19	0	4	0	12	1	0	0
218	dev	218	65	20.96	6.66	33.69	26	4.2	0	1	0	45	11	0	3	0	16	0	1	0
219	dev	219	69	24.97	14.9	33.7	24	5.2	1	0	1	75	15	0	4	0	16	1	0	0
222	dev	222	66	24.8	19.67	33.86	11	5.9	0	0	1	19	17	0	3	0	12	1	1	0
223	dev	223	80	21.26	65.89	33.96	12	5.8	0	0	0	28	14	0	3	0	16	0	0	0
224	dev	224	72	24.73	7.5	33.96	15	5.7	0	1	0	78	12	1	4	0	16	0	1	0
225	dev	225	86	23.88	25.61	34	19	6.6	1	1	0	85	11	0	3	1	16	0	1	0
226	dev	226	69	22.32	18.62	34.37	22	4.6	0	0	0	88	10	0	3	0	16	0	0	0
227	dev	227	82	20.05	6.44	34.58	14	4.7	0	0	0	125	2	0	4	0	16	1	0	0
229	dev	229	63	24.11	7.07	34.72	18	5.9	0	0	0	23	4	0	4	1	16	0	1	0
230	dev	230	77	20.94	9.82	34.78	6	7.8	0	0	0	56	19	0	4	1	16	1	0	0
231	dev	231	73	19.53	37.36	34.78	9	7.5	1	0	0	36	11	0	5	1	16	1	1	0
232	dev	232	74	21.55	22.83	34.95	0	6.4	0	0	1	74	15	0	3	0	16	1	0	0
234	dev	234	76	24.22	32.49	35.14	4	5.5	0	1	0	39	8	0	4	1	16	1	0	0
235	dev	235	58	21.3	15.98	35.39	1	7.3	0	0	0	37	17	1	5	1	16	0	1	0
236	dev	236	78	19.53	12.82	35.55	5	6.9	0	0	1	45	14	0	5	0	16	1	0	0
237	dev	237	74	20.76	6.36	35.64	9	5.7	1	1	0	105	5	0	3	1	16	0	0	0
238	dev	238	71	23.62	16.44	35.69	11	6.8	0	0	0	63	11	0	3	0	16	0	1	0
243	dev	243	76	22.31	18.58	35.9	15	6.9	0	1	0	55	33	0	5	0	16	1	0	0
244	dev	244	54	23.03	10.41	35.96	18	7.2	0	0	0	78	6	0	3	1	12	1	0	0
245	dev	245	68	22.84	12.61	36.04	42	7.4	1	1	0	43	22	0	3	0	16	0	1	0
246	dev	246	73	22.04	6.59	36.07	49	7.8	0	0	0	79	4	0	3	1	16	0	0	0
248	dev	248	70	22.92	6.97	36.22	16	5.7	0	0	0	33	11	1	3	0	16	1	0	0
249	dev	249	58	21.19	6.85	36.29	14	7.1	1	0	1	102	7	0	3	1	16	0	0	0
250	dev	250	73	19.59	6.25	36.31	24	4.6	0	0	0	25	9	1	3	1	12	1	0	0
252	dev	252	73	24.16	42.42	36.38	18	7.9	0	0	0	74	11	0	5	1	16	0	0	0
253	dev	253	69	23.71	25.36	36.46	0	7.7	0	0	1	45	4	0	5	0	16	1	0	0
257	dev	257	80	20.76	4.6	36.74	17	8.8	0	1	0	19	28	0	3	0	16	0	0	0
258	dev	258	84	24.22	52.98	36.77	17	8.3	0	0	0	28	19	0	5	0	16	0	1	0
259	dev	259	70	24.65	27.46	36.78	15	7.3	1	0	0	88	11	1	4	0	12	1	0	0
261	dev	261	66	24.22	5.92	36.91	27	8.5	0	0	1	15	15	0	4	1	16	1	0	0
262	dev	262	69	25.65	6.16	37.32	18	8.4	0	0	0	42	8	0	5	0	16	1	0	0
263	dev	263	82	24.77	3.55	37.36	42	7.8	0	0	0	19	17	0	3	0	16	0	0	0
264	dev	264	69	25.25	13.74	37.4	49	7.2	0	0	1	102	14	0	4	0	16	1	1	0
265	dev	265	90	25.51	24.76	37.44	52	7.8	0	1	0	78	12	0	5	0	16	1	0	0
266	dev	266	82	20.62	10.67	37.49	16	4.9	1	0	0	78	4	0	4	0	12	1	0	0
267	dev	267	74	23.41	18.24	37.62	14	8.7	0	0	0	88	10	0	5	1	16	1	1	0
269	dev	269	79	22.66	76.86	37.64	22	4.6	1	0	0	69	3	0	3	1	16	0	0	0
270	dev	270	69	23.88	8.34	37.69	18	9.3	0	0	1	23	9	0	3	0	16	0	0	0
271	dev	271	77	24.22	7.27	37.71	17	5.2	0	1	0	56	19	0	4	0	16	1	0	0
272	dev	272	71	25.71	23.71	38	2	5.9	0	0	0	36	22	0	5	0	16	0	0	0
273	dev	273	82	24.34	13.86	38.22	25	9.5	1	0	1	42	9	0	4	1	16	1	1	0
274	dev	274	72	25.25	5.1	38.27	19	7.5	0	0	0	37	15	0	3	0	16	1	0	0
277	dev	277	69	25.35	22.36	38.61	12	5.5	0	0	1	42	11	0	5	0	16	1	0	0
278	dev	278	73	23.51	12.21	38.69	22	9.6	0	1	0	47	12	0	4	1	16	1	0	0
279	dev	279	69	23.18	44.57	38.8	27	6.9	1	1	0	63	4	1	5	0	16	1	0	0
280	dev	280	53	21.45	5.31	38.85	29	5.7	0	0	1	42	10	0	4	0	12	0	1	0
282	dev	282	71	20.96	7.13	39.12	34	7.8	0	0	1	71	12	0	5	1	16	0	0	0
284	dev	284	83	20.29	43.46	39.15	38	5.5	0	0	0	55	27	0	5	0	16	1	0	0
285	dev	285	83	22.49	7.62	39.23	26	7.3	0	0	1	78	11	0	4	0	16	1	0	0
286	dev	286	69	24.8	9.61	39.31	3	6.9	1	1	0	79	8	0	3	1	16	1	0	0
287	dev	287	81	21.26	11.74	39.34	19	5.7	0	0	0	26	15	0	5	0	12	1	1	0
288	dev	288	68	24.73	13.2	39.36	28	9.8	0	0	0	125	20	0	5	1	16	1	0	0
289	dev	289	70	23.88	4.4	39.42	0	9.7	0	0	0	33	17	0	3	0	16	0	0	0
290	dev	290	79	22.32	17.69	39.63	29	7.2	1	0	0	45	14	0	4	1	16	1	0	0
291	dev	291	60	19.53	4.73	39.67	35	8.6	0	0	0	25	5	0	4	0	16	0	1	0
292	dev	292	81	20.76	29.47	39.83	34	9.1	0	1	1	48	4	0	5	0	16	1	0	0
293	dev	293	77	23.62	19.05	39.89	39	4.6	0	0	0	74	11	0	4	1	16	1	0	0
294	dev	294	83	24.09	22.11	40.03	2	4.7	1	0	0	45	4	0	3	1	16	1	0	0
295	dev	295	75	20.76	8.74	40.19	26	9.2	0	0	0	75	7	0	3	1	16	1	0	0
296	dev	296	82	19.59	56.86	40.25	24	9.5	0	0	0	15	12	0	3	0	16	0	0	0
297	dev	297	76	23.37	21.33	40.34	14	7.8	0	0	1	55	11	0	3	0	12	0	1	0
298	dev	298	84	22.31	9.36	40.47	28	5.9	0	0	0	19	6	0	5	0	16	1	1	0
299	dev	299	75	23.03	62.07	40.72	11	7.8	0	1	0	28	26	0	5	1	16	1	0	0
300	dev	300	70	22.84	53.76	40.77	12	7.5	0	0	1	85	4	0	5	0	16	1	0	0
301	dev	301	74	22.04	3.21	40.94	15	7.9	0	1	0	98	10	0	5	0	12	0	0	0
302	dev	302	67	22.23	18.3	41.02	19	8.2	0	0	0	97	2	0	3	1	16	1	1	0
305	dev	305	73	19.59	28.74	41.28	8	6.9	0	0	0	12	19	1	5	1	16	0	0	0
307	dev	307	71	24.16	12.02	41.37	6	4.9	0	1	0	23	4	0	4	0	16	1	0	0
308	dev	308	72	23.71	9.37	41.39	9	7.3	0	0	0	78	10	0	4	1	16	1	0	0
309	dev	309	73	22.07	5.44	41.52	0	9.2	0	0	0	102	2	0	4	1	16	1	1	0
310	dev	310	75	25.39	6.86	41.72	22	4.6	1	0	0	78	3	0	5	0	16	0	1	0
315	dev	315	55	24.74	5.12	42.33	11	5.9	0	0	0	79	15	0	3	1	16	1	0	0
316	dev	316	68	24.22	8.48	42.42	12	5.7	0	0	1	78	7	1	3	0	16	0	0	0
317	dev	317	67	20.36	39.89	42.43	15	5.6	0	1	0	126	17	0	5	0	16	0	0	0
318	dev	318	83	24.77	25.04	42.48	19	4.4	0	0	1	24	14	0	5	0	16	1	0	0
319	dev	319	77	21.96	14.53	42.59	12	4.7	1	0	0	45	25	0	4	1	16	1	0	0
320	dev	320	70	25.51	5.9	42.64	15	6.9	0	1	0	35	4	0	3	0	16	1	0	0
323	dev	323	70	24.8	19.43	42.81	49	7.8	1	0	0	74	9	0	4	0	16	1	0	0
324	dev	324	64	22.66	30.4	42.83	52	4.1	0	0	0	73	4	0	3	0	16	0	1	0
326	dev	326	68	24.22	1.61	42.95	14	4.2	0	0	0	96	11	0	3	1	16	1	0	0
330	dev	330	60	24.22	4.38	43.1	42	5.9	0	0	0	43	4	0	3	0	16	1	0	0
331	dev	331	66	28.03	4.86	43.21	49	5.8	0	0	1	37	14	0	4	1	12	0	1	0
332	dev	332	87	17.96	45.36	43.47	52	5.7	0	1	0	24	12	0	4	0	16	1	0	0
334	dev	334	71	23.18	10.37	43.85	14	4.6	0	1	0	57	10	0	3	1	16	0	0	0
335	dev	335	82	21.45	19.77	43.88	24	4.7	0	0	0	23	15	0	5	0	16	1	0	0
337	dev	337	80	20.96	7.46	44	18	5.9	1	0	1	54	4	0	3	1	16	0	0	0
339	dev	339	80	20.29	23.74	44.12	2	7.5	1	0	1	123	11	0	4	0	16	1	0	0
340	dev	340	74	22.49	28.72	44.18	25	6.4	0	0	0	24	11	0	5	1	12	1	1	0
342	dev	342	73	21.26	2.35	44.29	17	5.5	0	0	0	26	11	0	4	1	16	1	0	0
343	dev	343	72	24.73	72	44.45	17	7.3	0	1	0	78	17	0	3	0	16	0	1	0
344	dev	344	67	23.88	5.89	44.78	12	6.9	0	0	1	13	14	0	3	0	16	0	0	0
346	dev	346	72	20.05	40.09	44.9	27	6.8	1	0	0	96	4	1	5	1	16	1	0	0
347	dev	347	79	25	14.31	44.94	29	7.8	0	0	0	25	3	0	3	0	16	0	0	0
348	dev	348	68	24.11	21.29	44.96	9	6.9	0	0	0	56	4	0	3	1	16	1	0	0
349	dev	349	61	20.94	28.49	45.17	34	5.5	0	0	0	10	12	0	3	0	16	0	0	0
352	dev	352	66	23.36	5.73	45.34	26	7.2	0	0	1	45	6	1	4	0	16	0	0	0
355	dev	355	70	24.22	17.48	45.51	28	7.2	1	0	0	45	10	0	4	0	16	1	0	0
357	dev	357	78	17.3	81.89	45.69	29	7.1	0	0	0	26	3	0	5	1	16	1	0	0
360	dev	360	61	20.76	24.44	45.89	5	7.9	0	0	0	49	11	0	4	1	16	1	0	0
361	dev	361	72	23.62	5.84	45.96	2	7.7	0	1	1	136	4	0	4	0	12	1	0	0
362	dev	362	81	24.09	22.71	46.05	26	7.8	0	0	0	44	10	0	5	1	16	1	0	0
363	dev	363	66	20.76	28.74	46.32	24	7.5	0	0	1	12	2	1	3	1	16	0	0	0
364	dev	364	69	19.59	7	46.33	14	7.9	0	0	0	16	11	0	4	0	16	1	0	0
365	dev	365	74	23.37	45.36	46.35	28	8.8	0	1	1	98	10	0	5	0	16	0	0	0
366	dev	366	56	22.31	17.77	46.4	11	8.3	0	0	1	74	19	1	4	1	16	0	1	0
367	dev	367	64	23.03	25.91	46.7	12	7.3	1	0	0	33	11	0	3	0	16	0	0	0
369	dev	369	60	22.04	7.44	46.73	19	8.5	0	0	1	96	15	0	3	0	16	1	0	0
370	dev	370	65	22.23	5.35	46.75	22	8.4	0	0	0	145	20	0	4	1	12	1	0	0
371	dev	371	78	22.92	0.98	46.87	14	7.8	0	0	1	79	17	0	4	0	16	0	0	0
373	dev	373	71	19.59	11.45	47.02	18	7.8	0	1	0	78	12	0	5	0	16	1	1	0
374	dev	374	58	22.04	7.47	47.36	6	4.9	1	0	0	45	4	0	5	1	16	1	0	0
378	dev	378	63	25.39	13.31	47.81	4	9.3	0	0	0	29	4	0	3	0	16	0	0	0
379	dev	379	79	20.4	13.53	47.95	1	5.2	0	0	1	99	19	1	5	1	12	0	0	0
381	dev	381	68	24.22	6.2	48.06	9	9.5	0	1	1	99	9	1	3	0	16	1	0	0
382	dev	382	70	24.65	5.14	48.19	11	7.5	0	0	0	89	15	0	3	0	16	0	0	0
383	dev	383	73	24.74	72.36	48.24	12	9.4	0	1	0	62	20	0	5	1	16	1	0	0
384	dev	384	72	24.22	22.56	48.25	15	5.8	0	0	0	78	17	0	5	0	16	1	0	0
387	dev	387	57	25.25	22.69	48.69	14	6.9	0	1	0	65	4	0	4	0	16	0	0	0
390	dev	390	81	23.41	19.06	48.96	6	7.8	0	1	1	12	3	0	5	0	16	0	0	0
391	dev	391	75	24.8	16.45	48.97	9	7.2	1	0	0	55	4	0	4	1	16	0	0	0
392	dev	392	75	22.66	12.17	49.08	0	5.5	0	0	0	75	19	0	3	0	16	0	0	0
394	dev	394	76	24.22	4.3	49.54	4	6.9	0	0	0	45	15	0	3	0	16	0	0	0
395	dev	395	79	25.71	75.84	49.56	1	5.7	0	0	0	78	9	1	4	0	12	1	0	0
398	dev	398	80	24.22	55.7	49.86	11	7.2	1	0	0	95	11	0	5	1	16	1	1	0
399	dev	399	76	24.16	22.69	89.36	22	8.6	0	1	0	78	22	1	5	1	16	1	0	1
400	dev	400	82	25.35	34.56	49.97	14	9.1	0	0	0	88	33	0	5	0	16	1	0	0
401	dev	401	78	23.51	18.14	50	8	4.6	0	0	1	96	12	0	4	1	16	1	0	0
402	dev	402	79	23.18	80.68	50.23	18	4.7	0	1	0	77	24	0	5	0	16	1	0	0
403	dev	403	66	21.45	24.91	50.25	6	9.2	0	0	0	75	11	0	4	0	16	1	0	0
404	dev	404	79	21.97	28.97	50.27	9	9.5	0	0	0	75	18	0	4	1	16	1	1	0
405	dev	405	77	20.96	19.36	50.6	0	7.8	0	0	0	102	13	0	5	0	16	1	0	0
407	dev	407	74	20.29	25.31	50.84	4	5.9	1	0	0	74	22	1	5	1	16	1	0	0
409	dev	409	75	24.8	8.57	50.98	5	5.7	0	0	0	88	11	0	3	0	12	0	0	0
410	dev	410	78	21.26	17.74	51.71	9	9.2	0	0	0	96	25	0	4	1	16	0	0	0
412	dev	412	59	23.88	4.59	52.11	27	4.7	1	1	1	79	13	0	3	0	16	1	0	0
413	dev	413	70	22.32	56.04	52.23	29	5.2	0	0	0	56	27	1	3	1	16	0	1	0
415	dev	415	74	25	8.08	52.24	15	5.3	1	1	0	55	15	0	3	0	16	1	0	0
416	dev	416	79	26.35	27.89	52.25	19	5.9	0	0	0	156	11	0	5	1	16	1	0	1
417	dev	417	54	20.94	38.59	52.36	22	5.7	0	0	0	55	16	0	5	0	12	1	0	0
418	dev	418	78	19.53	6.63	52.53	14	5.6	1	0	1	56	22	0	3	0	16	0	1	0
419	dev	419	74	21.55	3.59	52.67	8	4.4	0	1	0	74	7	0	3	1	16	1	0	0
420	dev	420	65	19.36	8.92	52.75	18	4.7	0	0	0	55	26	0	4	0	16	1	0	0
421	dev	421	86	24.22	5.2	52.91	6	6.9	0	0	1	42	12	0	4	0	16	1	0	0
424	dev	424	80	20.76	22.47	53.51	22	7.8	0	0	0	78	22	0	4	1	16	1	1	0
425	dev	425	72	17.3	8.99	53.66	4	4.1	0	0	0	23	9	0	4	0	16	0	0	0
426	dev	426	70	20.2	4.21	53.91	1	4.3	0	1	0	37	15	0	3	0	16	1	0	0
427	dev	427	80	20.2	11.1	54.02	5	4.2	0	0	1	45	17	0	5	1	16	1	0	0
428	dev	428	76	20.4	27.61	54.11	9	5.2	1	0	0	98	15	0	5	0	16	1	1	0
429	dev	429	77	20.76	33.37	54.32	11	5.4	0	1	0	97	14	0	5	1	12	1	0	0
430	dev	430	55	24.22	29	54.46	19	5.5	0	0	1	78	18	0	3	1	16	1	1	1
431	dev	431	88	24.65	59.34	54.51	28	5.9	1	0	0	56	8	0	5	0	16	1	0	0
432	dev	432	64	24.74	4.62	54.98	29	5.8	0	1	0	78	11	0	4	0	16	1	0	0
433	dev	433	75	24.22	6.51	55.01	12	5.7	0	0	0	60	4	1	3	1	16	1	1	0
435	dev	435	86	24.77	26.36	55.26	19	4.6	0	0	0	105	22	0	3	0	12	1	0	0
436	dev	436	69	25.25	33.73	55.33	18	4.7	0	0	0	63	5	1	4	1	16	1	0	1
437	dev	437	72	25.51	42.56	55.43	42	6.5	0	0	1	45	15	0	4	0	16	1	0	0
438	dev	438	79	20.62	24.04	55.56	49	5.9	0	0	0	56	4	0	4	1	16	0	0	0
439	dev	439	73	23.41	8.99	55.72	52	7.8	0	0	1	45	7	0	4	0	16	0	0	0
441	dev	441	75	22.66	25.36	55.96	14	7.8	0	0	0	95	9	1	4	1	16	1	1	0
442	dev	442	59	23.88	5.07	56.11	24	7.2	0	0	1	11	11	0	4	1	16	0	0	0
443	dev	443	73	24.22	14.48	56.22	22	5.9	0	1	0	96	11	0	3	0	16	0	0	0
444	dev	444	65	25.71	6.34	56.41	18	7.1	0	1	0	59	12	0	3	1	16	0	0	0
446	dev	446	73	25.25	8.68	56.6	2	7.5	0	1	1	98	9	0	3	0	16	1	1	1
447	dev	447	72	24.22	8.19	56.72	25	7.9	0	0	0	42	17	1	3	0	16	0	0	0
448	dev	448	69	24.85	13.04	57.11	19	7.7	0	0	0	95	12	0	3	1	16	1	1	1
449	dev	449	69	25.35	4.19	57.19	17	7.8	0	1	0	156	17	0	3	0	16	1	1	0
450	dev	450	65	23.51	59.36	57.19	17	7.5	0	0	0	74	14	1	5	1	16	1	0	0
452	dev	452	67	21.45	24.79	57.66	15	8.8	1	0	0	88	9	0	5	0	16	1	1	0
455	dev	455	77	24.97	9.12	57.94	14	8.6	1	0	1	79	17	0	4	0	16	0	0	0
456	dev	456	62	20.29	6.04	58.03	8	8.5	0	0	0	36	11	0	4	1	16	0	0	0
458	dev	458	80	24.8	21.42	58.52	6	7.8	0	1	0	45	22	0	5	0	16	1	0	0
459	dev	459	83	21.26	29.69	58.59	9	7.2	0	0	1	56	11	0	5	1	12	1	0	0
463	dev	463	67	20.05	4.66	59.8	1	9.2	0	0	0	75	9	0	4	1	16	0	1	0
464	dev	464	87	25	42.12	59.98	5	4.6	0	0	0	45	27	0	5	0	16	1	1	0
465	dev	465	82	24.11	9.54	60	9	7.9	0	1	0	78	12	0	3	0	12	1	0	0
467	dev	467	70	19.53	6.39	60.37	39	8.3	0	0	0	101	22	0	3	1	16	0	0	0
468	dev	468	84	21.55	6.43	60.63	2	7.3	0	0	0	56	7	0	4	0	16	1	0	0
470	dev	470	58	24.22	49.69	60.96	24	8.5	0	1	0	94	5	0	5	1	12	1	0	0
472	dev	472	81	24.22	34.7	61.59	28	7.8	0	1	0	36	28	0	4	0	16	1	0	0
473	dev	473	81	20.76	21.46	61.78	11	7.2	1	0	0	45	8	0	4	1	16	0	1	0
474	dev	474	81	22.63	5.66	61.87	12	7.8	0	1	1	25	19	0	3	0	16	0	0	0
476	dev	476	77	20.2	37.73	62.13	19	8.7	0	0	0	123	9	0	5	1	16	1	1	0
477	dev	477	78	20.4	52.33	62.24	22	7.8	0	0	0	25	28	0	5	0	16	1	0	0
479	dev	479	77	24.22	14.48	62.84	8	5.9	0	1	1	47	6	0	5	0	12	0	0	1
480	dev	480	77	24.65	4.79	63.01	18	7.1	0	0	0	45	5	0	4	0	16	0	0	0
482	dev	482	78	24.22	5.75	64.41	9	7.5	0	1	0	78	4	0	4	0	16	0	0	0
483	dev	483	77	25.65	18.26	64.64	0	7.9	0	0	1	79	9	0	4	0	16	1	0	0
484	dev	484	67	24.77	5.63	64.69	22	7.7	0	0	0	29	12	0	3	1	12	0	0	0
486	dev	486	80	25.51	101	65.23	1	7.5	0	0	0	47	11	0	3	1	16	0	0	0
487	dev	487	72	20.62	13.17	66.36	5	7.9	1	0	0	85	11	0	3	0	16	0	1	0
488	dev	488	60	23.41	9.94	66.41	9	8.8	0	0	0	45	22	1	4	0	16	0	0	0
489	dev	489	75	24.8	94.8	66.98	11	8.3	0	0	1	95	6	0	4	1	16	1	0	0
490	dev	490	80	22.66	76.04	66.99	12	7.3	0	1	0	98	13	0	4	0	16	1	1	0
491	dev	491	77	23.88	30.88	67.23	15	8.6	0	0	0	114	18	0	4	0	16	0	0	0
492	dev	492	70	24.22	17.58	67.39	19	8.5	1	0	0	22	19	0	4	1	16	1	0	0
493	dev	493	72	25.71	45.23	67.47	12	8.4	0	0	1	88	12	0	5	0	16	1	1	0
494	dev	494	81	24.34	19.36	67.74	15	7.8	0	0	1	96	14	0	3	0	16	1	1	0
495	dev	495	64	25.25	9.23	67.81	18	7.2	1	0	0	19	14	0	3	1	16	0	0	0
496	dev	496	60	24.22	28.76	67.86	42	7.8	0	0	0	79	22	0	5	0	16	0	0	0
497	dev	497	68	19.56	6.62	67.86	49	4.9	0	1	1	72	9	0	5	1	16	1	0	0
498	dev	498	68	25.35	5.91	67.9	52	8.7	1	0	0	18	16	0	4	0	16	1	0	0
499	dev	499	66	23.51	10.91	68.04	16	9.2	0	1	1	45	16	0	4	0	16	0	1	0
501	dev	501	63	21.45	13.22	68.78	24	9.1	0	1	0	26	12	0	3	0	12	0	0	0
502	dev	502	71	21.97	45.98	68.82	24	4.6	0	0	0	23	15	0	5	1	16	1	1	0
503	dev	503	83	20.96	8.8	69.03	12	4.7	0	0	0	29	8	0	4	1	16	0	0	1
504	dev	504	78	24.97	6.46	69.22	15	9.2	0	0	0	45	10	0	3	1	16	1	0	0
505	dev	505	77	20.29	17.55	69.36	19	9.5	0	1	0	26	3	1	4	0	12	1	1	0
506	dev	506	64	22.49	17.31	69.66	22	7.8	1	0	1	99	12	0	5	0	16	0	0	0
507	dev	507	73	24.8	11.81	69.95	14	4.6	0	0	0	89	11	0	4	1	16	0	0	0
508	dev	508	68	21.26	24	70.01	8	7.9	0	0	0	102	29	0	4	1	16	0	0	0
510	dev	510	62	23.88	47.56	71.09	6	5.9	0	0	0	45	19	0	5	0	16	1	1	0
511	dev	511	75	22.32	2.92	71.17	9	7.8	0	0	1	22	11	0	4	1	12	1	0	0
513	dev	513	66	25	17.58	71.71	22	7.2	0	1	1	24	15	0	5	1	16	1	0	0
514	dev	514	67	26.36	78.53	71.76	4	5.9	0	0	0	89	9	0	5	0	16	1	1	0
515	dev	515	71	20.94	11.09	72.45	1	6.3	0	0	0	29	17	0	4	0	12	1	0	0
516	dev	516	67	19.53	33.69	72.77	5	4.6	0	0	0	49	14	0	5	0	16	1	0	0
519	dev	519	60	24.22	13	73.83	22	7.7	0	0	0	42	10	0	3	1	16	1	0	0
520	dev	520	71	21.3	17.34	74.13	18	7.8	0	0	0	74	4	0	5	1	16	1	1	0
521	dev	521	53	24.22	8.94	74.15	42	7.5	0	0	0	85	3	1	3	0	16	1	0	0
522	dev	522	78	20.76	16.39	74.66	49	7.9	0	1	0	156	9	0	3	1	16	0	0	1
524	dev	524	80	20.2	26.36	75.3	16	8.3	0	0	0	75	7	0	5	0	16	1	0	0
526	dev	526	77	20.4	6.22	75.48	24	7.2	0	1	1	79	12	1	4	0	16	1	0	0
527	dev	527	68	26.78	8.11	75.5	22	5.9	0	1	0	158	22	1	4	1	12	1	0	1
528	dev	528	67	22.36	22.39	114.89	18	6.3	0	0	1	203	24	0	4	1	16	1	1	0
530	dev	530	86	24.74	27.29	76.54	2	7.5	0	1	1	260	28	1	5	1	16	0	1	1
531	dev	531	67	24.22	5.53	145.69	25	7.9	0	1	1	189	29	1	4	1	16	1	0	1
532	dev	532	72	22.63	22.69	77.5	19	7.3	1	1	1	95	5	0	5	1	12	1	0	1
534	dev	534	79	25.25	26.36	78.27	17	7.5	0	0	1	245	22	0	4	0	16	1	1	1
536	dev	536	64	20.62	72.26	78.49	22	8.8	0	1	1	88	28	0	5	0	16	1	0	1
537	dev	537	74	23.41	11.22	114.78	27	7.8	0	1	1	115	25	0	4	1	16	1	1	1
538	dev	538	72	24.8	21.93	115.69	29	7.8	0	1	1	123	30	0	4	1	12	0	0	0
539	dev	539	71	22.36	6.51	125.69	9	7.2	0	0	1	178	31	0	4	1	16	1	1	1
540	dev	540	59	23.88	14.78	80.31	22	5.9	0	1	0	125	19	0	4	0	16	1	1	1
541	dev	541	74	24.22	42.23	156.36	26	6.3	0	1	1	105	34	0	3	0	16	0	0	1
542	dev	542	70	25.71	7.2	137.69	15	4.6	0	1	0	112	29	0	4	1	16	1	1	1
543	dev	543	62	24.34	10.65	82.68	25	5.9	0	0	1	102	22	0	4	1	12	0	0	0
544	dev	544	58	25.25	17.65	113.66	3	7.8	0	1	1	156	33	0	3	0	16	1	1	1
545	dev	545	76	25.63	60.25	99.36	19	7.5	0	1	1	115	8	0	5	1	16	1	0	1
550	dev	550	60	26.67	4.9	88.66	18	4.6	0	0	1	145	33	0	4	1	12	1	0	0
552	dev	552	76	27.49	11.69	125.7	2	7.9	0	1	1	105	24	0	5	1	16	0	1	1
553	dev	553	66	22.36	9.63	89.59	26	7.7	0	1	1	66	26	0	4	0	16	1	0	1
554	dev	554	74	27.56	6.03	180.69	24	6.3	0	1	1	136	28	1	3	1	16	1	1	0
555	dev	555	71	25.71	17.72	112.23	14	4.6	0	0	1	128	29	1	4	1	16	0	0	1
558	dev	558	73	25.35	21.67	150.69	12	7.7	0	0	1	106	25	0	4	1	16	0	1	1
563	dev	563	78	24.11	55.38	95.11	8	7.8	0	1	1	165	27	0	5	0	16	0	1	1
564	dev	564	77	26.34	12.03	96.98	18	7.5	0	1	1	156	34	1	5	1	16	0	1	1
565	dev	565	62	26.98	16	11.36	6	7.8	0	1	1	89	29	0	3	1	16	1	1	1
567	dev	567	71	22.36	16.6	99.88	0	9.5	0	1	1	163	33	0	5	0	16	0	1	1
568	dev	568	66	24.22	13.17	101.37	22	7.5	0	1	1	169	14	1	3	1	12	1	0	1
571	dev	571	74	25.78	20.05	107.21	5	5.5	0	1	1	147	28	0	3	1	16	0	1	1
572	dev	572	79	29.36	22.36	107.49	9	9.6	0	1	1	115	29	0	4	1	16	1	0	0
573	dev	573	71	24.56	22.69	107.66	11	6.9	0	1	1	169	35	0	4	1	16	1	1	1
575	dev	575	65	22.63	10.42	109.31	15	9.7	0	0	1	102	22	0	3	1	16	0	1	1
577	dev	577	69	24.22	22.29	113.9	12	7.2	0	0	1	156	12	1	4	1	16	1	0	1
581	dev	581	72	24.8	26.69	119.33	29	5.7	0	1	1	135	6	0	5	1	12	1	1	1
582	dev	582	74	28.56	22.36	121.9	19	5.9	1	1	1	189	22	1	4	1	16	1	0	1
583	dev	583	77	24.73	15.63	126.19	16	6.9	0	0	0	95	29	0	3	0	16	1	1	0
584	dev	584	71	26.45	5.97	128.45	2	6.6	0	1	1	250	22	1	3	1	16	1	0	1
585	dev	585	74	21.36	19.78	129.67	5	6.5	0	1	1	250	33	0	4	1	16	0	1	1
587	dev	587	55	23.62	12.87	146.64	22	6.3	0	1	0	88	24	0	4	1	16	1	1	1
589	dev	589	68	26.47	17.76	150.65	24	6.4	0	0	1	145	28	0	4	1	16	1	1	1
593	dev	593	76	24.22	14.89	165.4	18	7.3	0	1	1	189	27	0	3	1	16	0	1	1
595	dev	595	82	24.22	22.93	186.27	17	5.9	0	1	1	189	29	0	3	0	16	1	1	1
596	dev	596	81	22.36	17.71	197.54	19	7.1	0	1	1	116	22	0	3	1	16	0	0	0
598	dev	598	95	24.65	12.28	210.81	13	8.3	0	1	0	88	22	0	5	1	12	1	0	1

## Sheet: Validation Set
Exported data
	Group	Number	Age..y.	BM.I.kg.m2.	Serum.PSA..ng.mL.	Prostate.volume.ml.	Urine.leukocyte	White.blood.cell	History.of.electrocision	Diabetes	constipation	Before.biopsy.PVR..mL.	IPSS	Repeated.biopsies	PI.RADS.Score	Target.Location	Number.of.needles	Prostate.Ca	Histopathologic.inflammation.	Urinary.retention
1	vad	1	83	20.76	54.89	4.03	12	4.9	0	1	0	55	4	0	4	0	16	1	0	0
2	vad	2	76	25.01	6.84	8	15	5.6	1	0	0	78	10	0	4	0	12	0	1	0
3	vad	3	82	19.53	8.91	9.29	19	9.2	0	0	0	43	6	0	4	1	16	1	0	0
9	vad	9	74	23.37	10.91	13.28	18	5.9	0	0	0	45	4	0	5	1	12	1	0	0
15	vad	15	63	22.92	26.69	14.41	5	4.8	0	1	1	19	4	0	5	0	12	1	0	1
17	vad	17	63	19.59	4.24	14.73	18	7.8	0	1	0	56	11	0	3	0	16	0	0	0
18	vad	18	79	22.04	6.08	15.07	17	4.1	0	0	0	52	6	1	5	1	16	1	1	0
21	vad	21	71	22.07	7.31	15.44	19	5.2	0	0	0	69	10	0	3	1	16	0	0	0
28	vad	28	72	24.22	12.49	17.3	9	4.6	0	0	1	54	7	0	4	0	16	1	1	0
32	vad	32	82	25.51	8.61	18.48	26	7.8	0	0	0	42	12	0	5	0	16	0	0	0
35	vad	35	70	19.63	10.26	18.53	28	6.7	0	0	0	88	5	0	5	0	16	1	0	0
44	vad	44	68	25.35	75.44	19.48	14	6.1	0	0	1	48	11	0	5	0	16	1	0	0
46	vad	46	73	23.18	60.4	19.68	11	7.2	0	0	0	45	11	0	4	1	16	1	0	0
49	vad	49	70	20.96	15.33	20.18	19	7.2	0	0	0	42	4	0	5	0	16	1	0	0
53	vad	53	65	24.8	5.78	20.47	18	7.5	0	0	0	63	4	0	5	0	16	1	0	0
56	vad	56	70	19.63	6.65	20.53	0	7.8	0	0	0	105	29	0	3	1	16	1	0	0
58	vad	58	55	20.05	9.37	20.76	5	7.9	1	0	1	56	12	0	4	1	16	1	0	0
59	vad	59	67	25	9.06	20.81	1	8.8	0	1	0	36	5	0	4	0	16	1	1	0
60	vad	60	63	24.11	8.35	20.87	5	5.3	0	0	0	54	15	0	4	1	16	1	0	0
62	vad	62	67	19.53	3.94	20.89	11	8.6	0	0	0	39	16	0	4	1	16	0	0	0
65	vad	65	64	24.22	8.9	21.53	19	7.8	0	0	1	52	2	0	4	0	16	1	0	0
68	vad	68	75	20.76	15.36	21.9	18	4.9	0	0	1	98	17	0	4	0	16	1	0	0
71	vad	71	69	23.66	19.23	22.09	52	4.6	0	0	0	55	19	0	3	1	16	0	0	0
75	vad	75	84	18.52	10.1	22.42	26	9.5	1	0	0	46	7	0	5	0	16	1	0	1
79	vad	79	69	17.72	19	22.57	17	5.5	0	0	0	48	17	0	4	0	16	1	1	0
82	vad	82	63	24.22	14.27	22.77	27	5.7	0	0	0	75	16	0	4	0	16	1	0	0
86	vad	86	76	21.6	30.74	23.06	39	5.5	0	0	0	107	3	0	5	1	16	1	1	0
87	vad	87	82	24.8	12.11	23.26	38	7.3	1	0	1	78	13	0	3	0	16	0	0	0
92	vad	92	61	24.3	6.49	23.69	29	7.2	0	0	0	23	14	0	4	0	16	0	1	0
95	vad	95	70	19.53	12.98	23.96	19	4.6	1	0	0	42	17	0	5	0	12	1	0	0
97	vad	97	69	19.63	13.88	24.07	14	9.2	0	1	0	39	4	0	4	0	16	0	0	0
98	vad	98	72	22.58	9.62	24.13	8	9.5	0	0	0	55	19	0	5	1	16	1	0	0
99	vad	99	88	21.97	3.02	24.4	7	7.8	0	0	0	96	11	0	4	1	12	0	0	0
101	vad	101	68	23.88	20.03	24.71	9	5.9	0	0	1	63	15	0	5	0	16	0	0	0
102	vad	102	69	27.68	5.61	24.71	3	9.2	1	1	0	115	10	0	4	0	16	1	0	0
109	vad	109	65	24.22	16.89	25.26	12	5.7	1	1	0	63	22	1	5	0	16	1	0	0
112	vad	112	75	23.88	11.44	25.42	42	4.7	0	0	0	78	4	0	5	1	12	1	0	0
124	vad	124	69	25.86	7.97	26.65	17	5.8	0	0	1	88	12	0	3	1	16	0	1	0
128	vad	128	82	24.69	37.11	26.86	27	4.7	1	1	1	56	16	1	3	1	16	1	0	0
131	vad	131	61	24.8	5.09	27.18	5	7.8	1	1	0	37	19	0	3	0	16	1	0	0
133	vad	133	72	26.57	7.88	27.41	38	6.4	0	0	0	37	9	0	4	1	16	1	0	0
138	vad	138	65	27.34	6.56	27.64	29	5.7	0	0	1	74	10	0	3	0	16	0	0	0
140	vad	140	71	26.64	42.26	27.93	5	7.8	0	1	0	27	23	0	5	1	16	1	0	0
142	vad	142	73	19.36	12.35	27.96	39	5.5	0	0	1	78	19	0	4	0	16	1	0	0
147	vad	147	57	20.76	6.72	28.32	13	7.8	0	0	0	45	14	0	4	1	16	1	1	0
149	vad	149	62	23.37	9.47	28.54	12	5.5	0	0	0	78	19	0	5	1	16	0	1	0
150	vad	150	85	22.31	78.44	28.55	15	7.1	0	0	0	74	11	0	5	0	16	1	0	0
157	vad	157	80	19.59	17	29.2	9	7.9	0	0	1	78	4	0	5	1	16	1	0	0
169	vad	169	53	25.65	5.15	30.03	49	9.2	0	0	0	63	12	0	4	1	16	1	0	0
171	vad	171	76	25.25	14.87	30.12	16	9.3	0	0	0	63	10	0	3	1	12	1	0	0
173	vad	173	67	20.76	5.63	30.32	24	5.9	0	0	0	45	15	0	3	1	16	1	1	0
181	vad	181	81	22.84	16.45	31.19	17	5.7	1	0	1	28	14	1	3	1	16	0	0	0
182	vad	182	77	22.04	7.12	31.19	15	9.7	0	0	0	78	12	0	3	0	16	1	0	0
183	vad	183	77	22.23	2.71	31.21	0	7.8	0	1	1	45	5	0	4	0	16	1	0	0
187	vad	187	68	22.04	5.47	31.62	49	6.9	0	1	0	56	23	0	3	0	16	0	0	0
192	vad	192	75	20.4	45.8	32.03	22	8.6	0	1	0	39	22	0	5	1	16	0	0	0
193	vad	193	81	20.76	72.83	32.03	18	9.1	0	0	0	37	10	1	4	0	16	1	0	0
201	vad	201	53	25.51	18.36	32.5	22	9.2	1	0	1	127	2	0	5	0	16	0	0	0
203	vad	203	75	23.41	54.7	32.76	29	4.7	0	1	0	43	4	0	4	0	16	1	0	0
206	vad	206	83	23.88	9.2	32.93	39	5.3	1	0	0	33	15	0	4	1	16	0	0	0
208	vad	208	54	25.71	6.64	33.12	26	5.7	0	0	1	25	20	1	3	1	16	0	1	0
214	vad	214	66	23.51	17	33.64	35	4.9	1	1	1	42	6	0	3	0	16	0	0	0
216	vad	216	74	21.45	5.57	33.67	39	4.1	0	1	0	145	15	0	4	1	16	1	0	0
220	vad	220	75	20.29	34.59	33.7	14	5.4	0	0	0	78	15	0	5	0	16	1	0	0
221	vad	221	63	22.49	8.66	33.75	28	5.5	0	1	1	42	20	1	3	1	16	1	0	0
228	vad	228	79	25	7.27	34.63	8	6.5	0	0	1	69	3	0	4	1	16	1	0	0
233	vad	233	70	33.41	9.16	35.01	22	6.7	0	0	0	37	15	0	3	0	16	0	0	0
239	vad	239	84	24.09	13.84	35.76	12	7.8	0	0	1	42	3	0	4	1	12	1	0	0
240	vad	240	69	20.76	7.99	35.78	15	6.9	0	0	1	45	19	0	3	0	16	0	0	0
241	vad	241	76	19.59	15.59	35.82	19	5.5	1	0	0	96	4	0	4	0	16	1	0	0
242	vad	242	83	23.37	17.28	35.88	12	6.1	0	0	1	25	1	0	4	0	16	0	0	0
247	vad	247	77	22.23	10.5	36.07	52	7.2	0	0	1	46	10	0	4	0	16	1	1	0
251	vad	251	80	22.04	31.8	36.34	22	7.5	0	1	0	48	19	0	3	1	16	0	0	0
254	vad	254	66	22.07	10.02	36.55	26	7.8	0	0	0	75	10	0	4	0	16	1	0	0
255	vad	255	82	25.39	7.64	36.65	25	7.5	0	1	0	15	9	0	4	1	16	1	0	0
256	vad	256	65	20.4	5.56	36.69	19	7.9	0	0	0	42	3	0	3	0	16	1	1	0
260	vad	260	72	24.74	29.36	36.81	22	8.6	0	0	0	75	15	0	5	1	16	1	0	0
268	vad	268	58	24.8	10.31	37.62	24	9.2	0	0	0	56	2	0	5	0	16	1	0	0
275	vad	275	72	24.22	15.55	38.35	17	9.4	0	0	0	39	20	0	4	0	16	1	0	0
276	vad	276	67	28.03	14	38.37	17	5.8	1	1	0	37	17	0	3	0	16	0	1	0
281	vad	281	71	21.97	6.59	38.94	9	9.7	0	0	0	105	2	0	3	1	16	0	1	0
283	vad	283	69	24.97	13.26	39.12	39	7.2	0	0	0	86	4	0	4	0	16	1	0	0
303	vad	303	64	22.92	12.31	41.1	22	5.1	1	0	0	89	3	0	3	0	16	1	0	0
304	vad	304	73	21.19	55	41.14	14	7.3	0	0	0	45	4	1	4	1	16	1	0	0
306	vad	306	77	22.04	6.28	41.3	18	5.7	1	0	1	73	11	0	3	0	16	1	0	0
311	vad	311	70	20.4	5.4	41.81	4	4.7	0	1	1	76	4	0	3	0	16	0	0	0
312	vad	312	64	20.76	6.02	41.88	1	5.2	0	0	0	90	19	0	3	1	16	1	0	0
313	vad	313	65	24.22	18.52	42.17	5	5.1	0	0	0	89	11	0	4	0	16	1	0	0
314	vad	314	75	24.65	18	42.18	9	5.3	1	0	1	95	29	0	5	0	16	1	0	0
321	vad	321	62	20.62	22.51	42.68	18	4.8	0	0	0	95	10	1	4	0	16	1	0	0
322	vad	322	82	23.41	33.97	42.69	42	4.9	0	0	1	98	15	0	4	1	12	1	0	0
325	vad	325	71	23.88	23.37	42.94	16	4.3	0	1	0	46	19	0	5	1	16	1	0	0
327	vad	327	65	22.36	3.64	42.99	24	5.2	1	0	1	102	15	0	4	1	16	0	1	0
328	vad	328	65	24.34	12.02	43.02	28	5.4	0	0	0	79	15	0	4	0	16	0	0	0
329	vad	329	68	19.63	22.33	43.06	18	5.5	0	0	1	22	20	0	5	0	16	1	0	0
333	vad	333	66	23.51	26.3	43.85	16	6.6	1	0	0	56	4	0	3	0	16	0	0	0
336	vad	336	65	21.97	8.69	43.92	22	6.5	0	0	0	45	3	0	3	1	16	1	0	0
338	vad	338	72	24.97	13.69	44.07	17	7.8	0	1	0	78	19	0	3	0	16	1	0	0
341	vad	341	75	24.8	14.83	44.27	19	6.7	0	0	1	47	24	0	5	0	16	1	0	0
345	vad	345	70	22.32	19.36	44.84	22	5.7	0	1	0	22	26	0	5	1	16	0	0	0
350	vad	350	66	19.53	22.57	45.21	5	6.1	1	0	0	63	1	0	4	0	12	1	0	0
351	vad	351	78	21.55	16.13	45.21	15	6.9	0	1	0	22	2	0	5	0	16	0	0	0
353	vad	353	68	24.22	27.83	45.36	3	7.4	0	0	1	16	4	0	4	1	16	1	0	0
354	vad	354	71	21.3	9.6	45.48	19	7.8	0	1	0	156	4	0	3	0	16	1	0	0
356	vad	356	69	20.76	12.8	45.63	0	5.9	0	0	1	78	2	0	4	0	16	0	1	0
358	vad	358	75	20.2	47.94	45.73	35	4.6	0	1	0	49	4	0	4	1	16	1	0	0
359	vad	359	76	19.53	4.51	45.88	34	7.5	0	0	1	32	19	0	3	0	16	0	1	0
368	vad	368	65	22.84	9.39	46.7	15	8.6	0	1	0	78	15	0	3	0	16	0	0	0
372	vad	372	64	21.19	8.45	46.99	8	7.2	1	0	0	56	14	0	3	1	16	1	1	0
375	vad	375	80	24.16	4.68	47.41	9	8.7	0	0	1	26	10	0	4	1	16	1	0	0
376	vad	376	86	23.71	49.63	47.59	0	9.2	0	0	0	56	2	0	5	0	16	1	0	0
377	vad	377	74	22.07	8.96	47.7	22	4.6	0	1	0	67	12	0	4	0	16	1	0	0
380	vad	380	87	20.76	45.26	47.96	5	5.9	0	0	0	46	11	0	4	1	16	1	1	0
385	vad	385	58	25.65	5.74	48.51	19	5.5	1	0	0	125	14	0	3	1	16	0	0	0
386	vad	386	83	24.77	13.34	48.67	22	9.6	0	0	0	94	12	0	3	0	16	1	0	0
388	vad	388	56	25.51	8.95	48.78	8	5.7	0	0	0	45	10	0	4	1	16	0	0	0
389	vad	389	75	20.62	18	48.96	18	9.7	0	1	0	23	2	0	4	0	12	1	1	0
393	vad	393	67	23.88	8.53	49.1	22	7.3	0	1	0	59	11	0	3	1	16	1	1	1
396	vad	396	59	24.34	10.49	49.65	5	9.8	0	0	0	114	20	0	3	1	16	1	0	0
397	vad	397	60	25.25	5.9	49.76	9	9.7	0	0	0	88	17	0	4	1	16	0	0	0
406	vad	406	75	24.97	14.51	50.65	22	5.2	0	0	1	98	9	1	3	0	16	1	0	1
408	vad	408	84	22.49	15.71	50.93	1	4.9	0	0	1	65	25	0	5	1	16	0	1	0
411	vad	411	66	24.73	13.77	52.05	11	4.6	0	0	0	23	30	0	3	0	16	0	0	0
414	vad	414	74	20.05	8.03	52.24	12	5.1	0	0	1	78	9	0	3	0	16	1	0	0
422	vad	422	71	21.3	4.28	53.08	9	4.8	0	1	0	99	17	0	5	0	16	0	0	0
423	vad	423	62	24.22	7.14	53.2	0	4.9	0	1	0	89	19	1	3	1	12	0	1	1
434	vad	434	73	25.65	6.71	55.03	15	6.6	1	1	0	47	12	0	3	0	16	0	0	0
440	vad	440	72	24.8	14.89	55.9	16	7.5	1	0	0	88	19	0	4	0	12	0	1	1
445	vad	445	68	24.34	8.04	56.42	17	4.6	0	0	0	78	12	0	4	1	12	1	1	0
451	vad	451	72	23.18	14.73	57.66	12	7.9	1	0	0	56	19	0	3	0	16	0	0	0
453	vad	453	53	28.96	7.01	57.79	19	8.3	1	0	1	75	15	0	5	1	12	0	1	1
454	vad	454	65	20.96	1.84	57.92	22	7.3	0	1	0	45	26	0	3	1	16	0	0	0
457	vad	457	69	22.49	12.34	58.29	18	8.4	0	1	0	78	12	0	4	0	16	0	0	0
460	vad	460	67	24.73	7.16	58.94	0	7.8	1	0	0	75	28	0	3	0	16	1	0	0
461	vad	461	78	23.88	13.04	59.49	22	4.9	0	1	0	145	8	0	5	0	16	1	0	0
462	vad	462	70	22.32	9.93	59.78	4	8.7	0	0	0	49	14	0	3	1	16	0	0	1
466	vad	466	77	20.94	3.98	60.06	11	8.8	1	1	1	89	15	1	4	0	16	0	0	0
469	vad	469	84	33.41	10.51	60.75	26	8.6	0	0	0	23	22	1	3	0	16	1	1	0
471	vad	471	60	21.3	22.58	61	14	8.4	0	0	1	89	26	0	5	0	16	0	0	0
475	vad	475	72	20.2	16.88	62.07	15	4.9	0	0	0	75	22	0	3	0	16	0	0	0
478	vad	478	58	20.76	25.44	62.83	14	7.2	1	1	0	22	16	0	4	1	16	0	1	0
481	vad	481	81	24.74	10.82	63.81	6	4.6	0	0	0	88	27	0	5	1	16	1	0	0
485	vad	485	65	25.25	12.14	64.86	4	7.8	0	0	0	45	10	0	3	0	16	1	0	0
500	vad	500	75	12.23	22.28	68.73	14	4.6	0	0	0	45	15	1	5	1	16	1	0	0
509	vad	509	73	24.73	12.98	70.75	18	5.2	0	0	1	27	4	0	3	1	16	0	1	0
512	vad	512	70	20.05	16	71.64	0	7.8	0	0	0	63	15	1	5	1	16	1	0	0
517	vad	517	81	21.55	77.27	73.03	9	7.5	0	1	1	25	12	0	5	0	16	1	0	0
518	vad	518	77	33.41	24.78	73.38	11	7.9	0	0	0	49	16	1	3	0	16	1	0	1
523	vad	523	66	17.3	4.93	74.87	52	8.8	0	0	1	25	19	0	3	0	16	1	1	0
525	vad	525	78	20.2	45.69	75.4	14	7.8	1	0	1	56	15	0	5	1	16	1	0	0
529	vad	529	73	24.65	3.14	126.36	17	4.6	0	1	0	147	26	1	4	1	16	0	1	1
533	vad	533	77	24.77	11.55	156.69	17	7.8	0	1	1	125	19	0	5	1	16	0	1	1
535	vad	535	57	25.51	15.49	126.39	12	7.9	0	1	1	105	25	1	3	1	16	1	1	0
546	vad	546	74	22.36	78.26	115.96	28	7.8	0	0	1	136	24	0	4	1	16	0	1	1
547	vad	547	75	25.36	11.38	125.69	0	7.2	1	1	1	99	26	0	3	1	16	0	1	1
548	vad	548	85	23.51	59.36	87.26	29	5.9	0	1	1	129	28	0	5	0	16	1	0	1
549	vad	549	76	23.18	56.63	113.89	16	7.1	0	1	0	99	9	1	4	1	16	1	1	1
551	vad	551	80	27.62	15.63	136.9	15	7.5	0	1	1	255	22	0	5	1	16	1	1	1
556	vad	556	78	24.34	18.89	90.63	17	7.5	1	1	1	129	22	0	4	1	16	1	1	1
557	vad	557	71	23.16	9.1	91.12	11	7.9	0	1	0	136	6	0	4	1	16	1	0	1
559	vad	559	74	24.56	13.08	92.66	15	4.6	0	1	1	101	28	0	4	1	16	1	1	1
560	vad	560	68	26.96	13.08	92.88	19	4.7	0	1	1	105	15	0	3	0	12	0	1	1
561	vad	561	74	20.05	55.36	94.02	22	6.5	0	0	0	114	30	0	5	1	16	1	0	0
562	vad	562	73	28.69	15.77	165.23	14	5.9	0	1	1	163	31	1	4	1	16	0	0	1
566	vad	566	79	26.32	6.93	98.02	9	7.8	1	1	0	115	22	0	3	1	16	1	0	0
569	vad	569	64	26.35	17.83	105.05	4	9.4	0	1	0	147	24	0	5	1	16	1	1	1
570	vad	570	73	24.22	7.48	105.56	1	5.8	0	1	1	136	7	0	5	1	16	1	0	1
574	vad	574	86	27.65	4.39	89.69	12	5.7	0	1	0	147	19	0	4	1	16	1	0	1
576	vad	576	77	24.98	23.05	111.91	19	7.8	0	1	1	115	25	0	3	1	16	1	0	0
578	vad	578	78	24.22	11.31	114.46	1	5.5	0	1	1	158	25	0	4	1	16	1	1	1
579	vad	579	64	24.16	11.05	114.54	18	7.3	0	1	1	203	30	0	3	1	16	0	1	1
580	vad	580	63	26.69	16.81	118.75	42	6.9	0	0	1	147	31	0	4	0	16	0	0	1
586	vad	586	74	26.39	28.36	131.35	12	5.9	0	1	1	105	22	0	5	1	16	1	0	1
588	vad	588	76	24.63	22.58	149.09	29	5.3	0	1	1	105	26	1	4	0	12	0	0	1
590	vad	590	75	27.56	19.65	153.82	35	6.7	0	1	1	115	29	0	3	1	16	1	1	1
591	vad	591	73	27.54	17.47	154.03	12	5.5	0	1	1	125	9	1	5	1	16	0	1	0
592	vad	592	74	26.87	10.21	162.27	25	6.3	0	1	1	169	31	0	3	1	16	1	0	1
594	vad	594	85	22.23	22.36	177.45	26	7.2	0	0	1	235	34	0	4	1	16	0	1	1
597	vad	597	82	26.36	5.61	198.74	12	7.8	1	1	1	105	29	0	4	1	16	1	1	1
599	vad	599	84	25.36	22.69	340.39	12	7.3	0	1	1	136	27	0	5	0	16	1	1	0
